# Supplementary material for: Using learning curves to guide the energy transition with the example of heavy electric trucks
Source: NPJ Sustain Mobil Transp. 2025 Apr 2;2(1):14. doi: 10.1038/s44333-025-00029-5 (PMC11964912; doi:10.1038/s44333-025-00029-5)
Supplement: Supplementary file 2 — Supplementary_Data_1 [file 44333_2025_29_MOESM2_ESM.xlsx]

## Sheet: Introduction
This model is the supplement to the article titled:
Using learning curves to guide the energy transition: the example of heavy electric trucks
Authors:
Auke Hoekstra and Floor Alkemade
It was created by:
Auke Hoekstra - a.e.hoekstra@tue.nl
Please mail any feedback to this email address
What follows is a short description of the function of the different tabs:
Inputs	gives the most important input values in the form of a fixed number for the year 2022 and an assumed learning per year (based on matching data to references). You can change the inputs to get different results.
Calculations	calculates the results of the inputs. The groupings and the notes accompanying row descriptions will give you information on the calculations per year in the underlying cells.
Graphs	shows the visualizations of calculation results that are used in the article.

## Sheet: Inputs
Inputs
This table shows the input assumptions
Parameter	2022 value	yearly learning
Weights
Diesel powertrain weight (ton)	2.2	0
ETruck drivetrain weight	0.35	0.04
Battery cells excl. pack (Wh/kg )	244	7.36
tractor frame (ton)	1.2	0.005
rest of tractor (ton)	4	0.005
trailer (ton)	5.7	0.005
Energy use
diesel truck (l/100 km)	28	0.007
eTruck (kWh/km)	1.3	0.01
Green house gas emissions
Truck production excl. batteries (kg CO2eq/kg)	5	0.02
Battery production (kg CO2eq/kWh)	75	0.05
Diesel emissions incl. prod. (g CO2eq/l)	3310	0.0035
fuel stack production (kg CO2eq/kW)	168	0.05
Truck costs
Diesel truck powertrain ($ thousand)	40	-0.01
ETruck powertrain ($ thousand)	50	0.03
Battery pack ($/kWh)	150	0.06
Energy costs
Diesel excl. VAT ($/l)	1.19	0
Electricity EU incl. grid without taxes ($ct/kWh)	7.2	0
Electricity EU incl. grid and business taxes ($ct/kWh)	10	0
Smart charging advantage	0.2	0.01
Depot charging surcharge ($ct/kWh)	5	-0.03
Rest stop charging surcharge ($ct/kWh)	20	-0.02
Fast charging surcharge ($ct/kWh)	40	-0.03
Generic parameters
base year	2022
interest rate	0.05
average inland truck distance driven per year in thousand km	115
average international truck distance per year in thousand km	165
average truck distance per year in thousand km	138.5
distance per year for maximum range truck	135
distance per year for medium range truck	110
distance per year for minimum range truck	44
truck price without powertrain in thousands of dollars	100
loan period in years	5
energy content of a liter diesel in kWh	11
weight of a liter diesel in kg	0.84
gallon to liter	4.546
dollar to euro	0.93
ETS price carbon cost per ton	185
tire cost per km	0.03
diesel truck maintenance excluding tires	0.12
eTruck maintenance excl. tires	0.08	0.03
Other
million tkm by heavy truck (>30t) in the EU	1520000	0.015
Cargo carrying percentage that is carried on average	0.5
Battery pack weight as % of battery cells	0.3
Base battery pack volume in Wh/l	200
EU ZE extra weight allowance	2
Fast charging percentage inland	0.1
Fast charging percentage international	0.3
Rest stop charging percentage international	0.3
Learning curve battery price before 2022	0.09
battery safety factor	0.1	0.01
battery loss over lifetime	0.15	0.03
grid and charging losses	0.15	0.01
Depot charging losses	0.07	0.01
Liter of diesel for 750 km range	210
eFuel production and combustion engine losses	0.55	0.0015
hydrogen production losses	0.57	0.01
eTruck insurance fraction that is paid to insure against costs for others	0.5
hydrogen truck battery size in kWh	100
hydrogen truck fuel cell stack in kW	334
maximum range	750
medium range	500
minimum range	250
max range percentage trucks in fleet	0.35
mid range percentage trucks in fleet	0.42
min range percentage trucks in fleet	0.23
max range percentage km in fleet	0.5
mid range percentage km in fleet	0.4
min range percentage km in fleet	0.1
lifetime (years)	10
Logistic functions	Mid year	Growth rate	Maximum
Slow adoption	2036	0.3	230000
Fast adoption	2028	0.6	230000
Structural battery advantage in 2050 in ton	2030	0.2	1

## Sheet: Calculations
	Energy						CO2														Battery			Weight and volume																D-CAPEX						E-CAPEX
																					max	mid	min				max	max	mid	min				max		mid		min				inland		int.				max	max
Year	energy use eTruck kWh/km	energy use eTruck kWh/tkm	energy use hydrogen electric truck kWh/tkm	energy use diesel truck kWh/km	energy use diesel truck kWh/km	energy use eFuel kWh/tkm	CO2 source intensity electricity mix g/kWh	CO2 EU electricity incl grid losses g/kWh	CO2 intensity battery production kg/kWh	CO2 emissions truck materials kg/kg	CO2 emissions diesel truck production vkm	CO2 emissions eTruck prod excl battery vkm	CO2 emissions diesel truck per vkm	CO2 emissions diesel truck per tkm	CO2 emissions eTruck per vkm	CO2 emissions eTruck per tkm	CO2 emissions H2 eTruck per vkm	CO2 emissions H2 eTruck per tkm	CO2 emissions eFuel combustion truck vkm	CO2 emissions eFuel combustion truck tkm	eTruck battery size max range (kWh)	eTruck battery size medium range (kWh)	eTruck battery size min range (kWh)	battery cell density (Wh/kg)	structural battery advantage	eTruck powertrain (ton)	eTractor max range weight in ton	eTractor battery pack weight in ton	eTractor medium range weight in ton	eTractor miniumum range weight in ton	diesel tractor total weight (ton)	trailer weight (ton)	diesel truck carrying capacity (ton)	eTruck max range carrying capacity without EU allowance	eTruck max range carrying capacity (ton)	eTruck mid range carrying capacity without EU allowance	eTruck mid range carrying capacity (ton)	eTruck min range carrying capacity without EU allowance	eTruck min range carrying capacity (ton)	diesel truck sticker price	CAPEX diesel truck	CAPEX diesel truck inland per km	CAPEX diesel truck inland per tkm	CAPEX diesel truck int. per km	CAPEX diesel truck int per tkm	eTruck powertrain cost	battery pack price per kWh	battery pack price max range	eTruck sticker price max range
2000	1.62169	0.489376	0.0923227	3.59474	0.0706976	0.152002	394	484.696	231.815	7.79824	80.9147	73.3602	1249.34	24.5708	1139.92	343.992	2346.59	46.1503	4118.5	80.9985	1724.56	1149.71	574.855	82.08	0.000911051	0.859213	33.9786	27.314	24.8739	15.7692	8.21213	6.36454	25.4233	-0.343099	1.6569	8.76157	10.7616	17.8662	19.8662	132.136	224.847	19.552	1.53811	13.6271	1.07202	97.7219	1194.48	2059.97	2257.69
2001	1.60548	0.181352	0.0902733	3.56957	0.0700311	0.150795	388	476.218	220.224	7.64227	78.9606	71.3665	1235.15	24.2323	1095.47	123.742	2230.42	43.7584	4010.4	78.6795	1695.23	1130.15	565.076	89.44	0.00111254	0.824845	31.2409	24.6399	23.0276	14.8143	8.18166	6.33272	25.4856	2.42641	4.42641	10.6397	12.6397	18.853	20.853	132.457	224.099	19.4869	1.52924	13.5818	1.06584	94.7902	1086.98	1842.68	2037.47
2002	1.58942	0.117255	0.088271	3.54459	0.0693722	0.149601	394	482.485	209.213	7.48943	77.0539	69.432	1221.13	23.8991	1055.29	77.8508	2127.58	41.6396	4024.57	78.7661	1666.63	1111.09	555.544	96.8	0.00135852	0.791851	28.9213	22.3825	21.4605	13.9996	8.15134	6.30105	25.5476	4.77766	6.77766	12.2385	14.2385	19.6993	21.6993	132.782	223.358	19.4224	1.52049	13.5368	1.05974	91.9465	989.153	1648.55	1840.5
2003	1.57353	0.0894117	0.0863148	3.51978	0.0687207	0.148419	391	477.739	198.753	7.33964	75.1936	67.5546	1207.29	23.5712	1015.17	57.6843	2025.81	39.5523	3948.91	77.0993	1638.76	1092.5	546.252	104.16	0.0016588	0.760177	26.9311	20.453	20.1134	13.2958	8.12118	6.26955	25.6093	6.79934	8.79934	13.617	15.617	20.4347	22.4347	133.11	222.624	19.3586	1.51185	13.4924	1.05371	89.1881	900.129	1475.09	1664.28
2004	1.55779	0.0737819	0.0844033	3.49514	0.0680766	0.147248	380	463.271	188.815	7.19284	73.3784	65.7324	1193.61	23.2486	974.374	46.1494	1923.32	37.4615	3796.21	73.9407	1611.58	1074.38	537.192	111.52	0.00202532	0.72977	25.2051	18.7863	18.9429	12.6808	8.09117	6.2382	25.6706	8.55674	10.5567	14.8188	16.8188	21.081	23.081	133.441	221.898	19.2955	1.50331	13.4484	1.04776	86.5125	819.117	1320.07	1506.58
2005	1.54222	0.0637333	0.0825357	3.47067	0.0674397	0.14609	379	461.041	179.374	7.04899	71.6073	63.9633	1180.1	22.931	935.729	38.6697	1827.75	35.5156	3743.43	72.7398	1585.07	1056.71	528.357	118.88	0.00247262	0.700579	23.694	17.3334	17.9162	12.1384	8.06131	6.20701	25.7317	10.099	12.099	15.8768	17.8768	21.6546	23.6546	133.775	221.179	19.233	1.49489	13.4048	1.04189	83.9171	745.397	1181.51	1365.42
2006	1.52679	0.0567002	0.0807108	3.44638	0.0668099	0.144943	377	457.618	170.405	6.90801	69.8791	62.2456	1166.76	22.6184	898.91	33.3826	1738.04	33.6928	3681.91	71.3759	1559.21	1039.47	519.737	126.24	0.00301842	0.672556	22.3603	16.0565	17.0081	11.6559	8.03161	6.17598	25.7924	11.4637	13.4637	16.8159	18.8159	22.1681	24.1681	134.113	220.467	19.1711	1.48657	13.3617	1.03609	81.3996	678.311	1057.63	1239.03
2007	1.51153	0.0514811	0.0789276	3.42225	0.0661871	0.143808	386	467.543	161.885	6.76985	68.1929	60.5773	1153.59	22.3106	862.037	29.3601	1649.23	31.8965	3725.65	72.055	1533.98	1022.66	511.328	133.6	0.00368424	0.645654	21.1745	14.9265	16.199	11.2235	8.00205	6.1451	25.8529	12.6804	14.6804	17.6559	19.6559	22.6314	24.6314	134.454	219.763	19.1098	1.47835	13.319	1.03037	78.9576	617.263	946.872	1125.83
2008	1.49641	0.0474382	0.0771852	3.3983	0.0655713	0.142684	363	438.757	153.791	6.63445	66.5476	58.9567	1140.57	22.0077	824.671	26.1432	1560.35	30.1075	3468.24	66.9209	1509.36	1006.24	503.121	140.96	0.00449627	0.619827	20.1134	13.9201	15.4734	10.8334	7.97265	6.11437	25.913	13.7722	15.7722	18.4122	20.4122	23.0523	25.0523	134.799	219.065	19.0491	1.47024	13.2767	1.02471	76.5889	561.709	847.824	1024.41
2009	1.48145	0.0442016	0.0754825	3.37451	0.0649623	0.141571	350	422.163	146.101	6.50176	64.9422	57.382	1127.72	21.7096	790.644	23.5903	1480.82	28.5071	3308.83	63.698	1485.33	990.221	495.111	148.32	0.0054863	0.595034	19.1584	13.0187	14.8188	10.4792	7.9434	6.0838	25.9728	14.7578	16.7578	19.0974	21.0974	23.437	25.437	135.147	218.374	18.9891	1.46223	13.2348	1.01913	74.2912	511.156	759.236	933.527
2010	1.46663	0.041542	0.0738186	3.35089	0.0643601	0.140469	335	403.239	138.796	6.37173	63.3757	55.8517	1115.02	21.416	754.718	21.3772	1397.77	26.8467	3134.28	60.1998	1461.87	974.58	487.29	155.68	0.00669285	0.571233	18.2942	12.2073	14.2251	10.156	7.9143	6.05338	26.0323	15.6524	17.6524	19.7215	21.7215	23.7906	25.7906	135.498	217.691	18.9296	1.45432	13.1934	1.01361	72.0625	465.152	679.992	852.054
2011	1.45197	0.0393096	0.0721927	3.32743	0.0637645	0.139378	342	410.828	131.857	6.24429	61.8473	54.3641	1102.47	21.127	719.444	19.4778	1317.45	25.2468	3162.73	60.6083	1438.96	959.307	479.654	163.04	0.00816257	0.548384	17.5085	11.4736	13.684	9.85951	7.88534	6.02311	26.0915	16.4683	18.4683	20.2929	22.2929	24.1174	26.1174	135.853	217.014	18.8708	1.4465	13.1524	1.00817	69.9006	423.288	609.095	778.995
2012	1.43745	0.0374024	0.0706037	3.30414	0.0631755	0.138298	339	406.406	125.264	6.11941	60.3559	52.9176	1090.08	20.8424	681.707	17.7381	1232.67	23.5688	3100.61	59.2839	1416.58	944.39	472.195	170.4	0.0099518	0.526448	16.7911	10.8073	13.1886	9.58622	7.85653	5.993	26.1505	17.2159	19.2159	20.8184	22.8184	24.4208	26.4208	136.211	216.344	18.8125	1.43879	13.1117	1.00279	67.8036	385.192	545.657	713.461
2013	1.42307	0.0357487	0.0690508	3.28101	0.062593	0.137229	322	385.26	119.001	5.99702	58.9006	51.5105	1077.84	20.5623	644.022	16.1784	1149.41	21.9276	2915.37	55.6175	1394.73	929.817	464.909	177.76	0.0121284	0.50539	16.1332	10.2	12.7332	9.3332	7.82787	5.96303	26.2091	17.9038	19.9038	21.3038	23.3038	24.7038	26.7038	136.574	215.68	18.7548	1.43117	13.0715	0.99748	65.7695	350.525	488.886	654.655
2014	1.40884	0.0342964	0.0675331	3.25804	0.0620168	0.13617	313	373.757	113.05	5.87708	57.4807	50.1413	1065.74	20.2864	608.899	14.8229	1073.24	20.4291	2804.08	53.3755	1373.37	915.578	457.789	185.12	0.014774	0.485175	15.5276	9.64443	12.3128	9.09797	7.79936	5.93322	26.2674	18.5392	20.5392	21.754	23.754	24.9688	26.9688	136.939	215.023	18.6977	1.42364	13.0317	0.992234	63.7964	318.978	438.073	601.87
2015	1.39475	0.0330067	0.0660499	3.23524	0.0614469	0.135121	314	374.225	107.398	5.75954	56.0952	48.8085	1053.8	20.0148	574.174	13.5878	999.163	18.9771	2781.74	52.8337	1352.49	901.663	450.831	192.48	0.0179862	0.465768	14.9682	9.13467	11.9233	8.87837	7.77099	5.90355	26.3255	19.1283	21.1283	22.1732	24.1732	25.2181	27.2181	137.309	214.373	18.6411	1.41621	12.9923	0.987053	61.8825	290.27	392.588	554.47
2016	1.3808	0.0318504	0.0646003	3.21259	0.0608832	0.134083	303	360.424	102.028	5.64434	54.7432	47.5105	1041.99	19.7473	538.182	12.414	923.551	17.5026	2656.61	50.3467	1332.09	888.06	444.03	199.84	0.0218813	0.447137	14.4495	8.66552	11.561	8.67253	7.74276	5.87403	26.3832	19.6764	21.6764	22.5649	24.5649	25.4534	27.4534	137.682	213.729	18.5852	1.40886	12.9533	0.981935	60.026	264.145	351.865	511.891
2017	1.367	0.0308046	0.0631835	3.1901	0.0603257	0.133055	302	358.555	96.9267	5.53146	53.424	46.2457	1030.33	19.4838	502.951	11.3338	850.825	16.0893	2618.88	49.5238	1312.14	874.761	437.381	207.2	0.026597	0.429252	13.9672	8.23255	11.223	8.47881	7.71468	5.84466	26.4407	20.1882	22.1882	22.9323	24.9323	25.6765	27.6765	138.059	213.092	18.5298	1.40161	12.9147	0.97688	58.2252	240.372	315.402	473.628
2018	1.35333	0.0298517	0.0617987	3.16777	0.0597742	0.132036	289	342.479	92.0803	5.42083	52.1368	45.0126	1018.81	19.2244	466.879	10.2984	777.557	14.6721	2480.89	46.8132	1292.63	861.756	430.878	214.56	0.0322955	0.412081	13.5171	7.83195	10.9064	8.29575	7.68674	5.81544	26.4978	20.6675	22.6675	23.2782	25.2782	25.8888	27.8888	138.439	212.461	18.4749	1.39445	12.8764	0.971887	56.4785	218.739	282.749	439.228
2019	1.33979	0.0289773	0.0604452	3.1456	0.0592286	0.131028	255	301.629	87.4763	5.31241	50.8808	43.8095	1007.43	18.9689	431.964	9.34259	707.927	13.3296	2171.03	40.8785	1273.55	849.036	424.518	221.92	0.0391657	0.395598	13.0957	7.46044	10.6088	8.12203	7.65894	5.78636	26.5547	21.118	23.118	23.6048	25.6048	26.0916	28.0916	138.824	211.837	18.4206	1.38737	12.8386	0.966954	54.7841	199.052	253.504	408.288
2020	1.3264	0.02817	0.0591223	3.12358	0.058689	0.130029	235	277.465	83.1025	5.20616	49.6552	42.6348	996.182	18.7173	401.568	8.5285	648.65	12.1875	1982.72	37.2534	1254.89	836.592	418.296	229.28	0.0474259	0.379774	12.6999	7.11512	10.3282	7.95645	7.63129	5.75743	26.6113	21.5427	23.5427	23.9144	25.9144	26.2861	28.2861	139.212	211.218	18.3668	1.38038	12.8011	0.962081	53.1406	181.138	227.307	380.448
2021	1.31313	0.0274203	0.0578292	3.10171	0.0581551	0.12904	220	259.286	78.9474	5.10204	48.4593	41.4869	985.071	18.4694	373.464	7.79854	594.869	11.1534	1838.92	34.4786	1236.62	824.416	412.208	236.64	0.0573242	0.364583	12.3269	6.79349	10.0624	7.79789	7.60377	5.72864	26.6676	21.9445	23.9445	24.209	26.209	26.4735	28.4735	139.604	210.606	18.3136	1.37347	12.764	0.957267	51.5464	164.835	203.839	355.386
2022	1.3	0.0267206	0.0565653	3.08	0.057627	0.12806	210	247.059	75	5	47.2924	40.3641	974.092	18.2253	346.899	7.13027	544.907	10.1952	1738.27	32.5232	1218.75	812.5	406.25	244	0.0691384	0.35	11.9742	6.49334	9.80976	7.64531	7.5764	5.7	26.7236	22.3258	24.3258	24.4902	26.4902	26.6547	28.6547	140	210	18.2609	1.36665	12.7273	0.952512	50	150	182.812	332.812
2023	1.287	0.0260643	0.0553298	3.05844	0.0571045	0.127089	201.045	236.106	71.25	4.9	46.1538	39.2648	963.245	17.9849	321.15	6.50392	497.237	9.28397	1647.92	30.7685	1201.25	800.836	400.418	251.36	0.0831727	0.336	11.6395	6.21272	9.56864	7.49773	7.54917	5.6715	26.7793	22.689	24.689	24.7599	26.7599	26.8308	28.8308	140.4	209.4	18.2087	1.35991	12.6909	0.947814	48.5	141	169.377	317.877
2024	1.27413	0.025446	0.0541221	3.03703	0.0565876	0.126128	187.206	219.472	67.6875	4.802	45.0427	38.1875	952.527	17.748	296.12	5.91388	451.611	8.41465	1520.84	28.3372	1184.12	789.416	394.708	258.72	0.0997505	0.32256	11.3209	5.94991	9.33755	7.35424	7.52207	5.64314	26.8348	23.036	25.036	25.0193	27.0193	27.0026	29.0026	140.804	208.806	18.157	1.35325	12.6549	0.943172	47.045	132.54	156.944	303.989
2025	1.26139	0.024861	0.0529415	3.01577	0.0560762	0.125176	173.598	203.169	64.3031	4.70596	43.9585	37.1304	941.936	17.5146	272.6	5.37273	409.483	7.61405	1398.1	25.9967	1167.35	778.233	389.117	266.08	0.119203	0.309658	11.0162	5.70338	9.1151	7.21397	7.49511	5.61493	26.89	23.3689	25.3689	25.27	27.27	27.1711	29.1711	141.212	208.218	18.1059	1.34667	12.6193	0.938586	45.6336	124.588	145.437	291.071
2026	1.24877	0.0243055	0.0517874	2.99466	0.0555702	0.124233	160.326	187.317	61.088	4.61184	42.9005	36.0924	931.472	17.2848	250.598	4.8775	370.764	6.88005	1280.4	23.7597	1150.92	767.281	383.64	273.44	0.141851	0.297271	10.724	5.47176	8.90004	7.07612	7.46829	5.58685	26.9449	23.6892	25.6892	25.5131	27.5131	27.337	29.337	141.624	207.636	18.0553	1.34017	12.584	0.934055	44.2646	117.112	134.787	279.052
2027	1.23629	0.0237761	0.0506592	2.9737	0.0550696	0.123299	147.486	172.025	58.0336	4.5196	41.8682	35.0722	921.131	17.0583	230.103	4.4253	335.333	6.20998	1168.35	21.6365	1134.83	756.551	378.276	280.8	0.167982	0.28538	10.4425	5.25383	8.69125	6.93997	7.44161	5.55892	26.9995	23.9986	25.9986	25.7498	27.7498	27.5011	29.5011	142.04	207.059	18.0052	1.33374	12.5491	0.929578	42.9367	110.086	124.928	267.865
2028	1.22392	0.02327	0.0495563	2.95288	0.0545742	0.122373	135.158	157.384	55.1319	4.42921	40.8609	34.0688	910.913	16.8352	211.088	4.01334	303.045	5.60077	1062.41	19.6351	1119.06	746.039	373.02	288.16	0.197816	0.273965	10.1706	5.0485	8.48775	6.80492	7.41506	5.53112	27.0538	24.2983	26.2983	25.9811	27.9811	27.664	29.664	142.461	206.489	17.9555	1.32739	12.5145	0.925154	41.6486	103.48	115.801	257.449
2029	1.21168	0.022785	0.0484781	2.93221	0.0540841	0.121456	123.41	143.468	52.3753	4.34063	39.8779	33.0819	900.816	16.6154	193.512	3.63889	273.735	5.04899	962.928	17.761	1103.61	735.738	367.869	295.52	0.231475	0.263007	9.90703	4.85479	8.28877	6.6705	7.38864	5.50347	27.1079	24.5895	26.5895	26.2078	28.2078	27.826	29.826	142.885	205.924	17.9064	1.32112	12.4802	0.920783	40.3991	97.2716	107.35	247.749
2030	1.19957	0.0223191	0.0474241	2.91169	0.0535992	0.120548	112.294	130.334	49.7565	4.25382	38.9187	32.1112	890.838	16.3988	177.322	3.29924	247.223	4.55096	870.109	16.0172	1088.46	725.64	362.82	302.88	0.268941	0.252486	9.65096	4.67181	8.09369	6.53642	7.36236	5.47595	27.1617	24.8731	26.8731	26.4304	28.4304	27.9876	29.9876	143.314	205.365	17.8578	1.31493	12.4463	0.916463	39.1872	91.4353	99.5238	238.711
2031	1.18757	0.0218708	0.0463935	2.89131	0.0531193	0.119648	101.848	118.02	47.2687	4.16874	37.9828	31.1574	880.978	16.1854	162.454	2.99182	223.321	4.10286	784.037	14.4044	1073.61	715.742	357.871	310.24	0.310026	0.242387	9.40175	4.49876	7.90216	6.40258	7.33622	5.44857	27.2152	25.1497	27.1497	26.6493	28.6493	28.1489	30.1489	143.747	204.811	17.8097	1.3088	12.4128	0.912195	38.0116	85.9492	92.2762	230.288
2032	1.1757	0.021439	0.0453861	2.87107	0.0526444	0.118757	92.091	106.544	44.9053	4.08536	37.0694	30.2212	871.234	15.9751	148.838	2.71408	201.832	3.70083	704.682	12.9212	1059.05	706.036	353.018	317.6	0.354344	0.232691	9.15904	4.33492	7.71407	6.26909	7.31021	5.42133	27.2685	25.4196	27.4196	26.8646	28.8646	28.3096	30.3096	144.185	204.263	17.762	1.30275	12.3796	0.907977	36.8712	80.7923	85.5634	222.435
2033	1.16394	0.0210226	0.044401	2.85097	0.0521745	0.117874	83.0324	95.9137	42.66	4.00366	36.1782	29.3043	861.604	15.7679	136.401	2.46361	182.563	3.34102	631.914	11.5644	1044.78	696.518	348.259	324.96	0.401312	0.223384	8.92274	4.17963	7.52953	6.13632	7.28433	5.39422	27.3215	25.683	27.683	27.0762	29.0762	28.4695	30.4695	144.627	203.72	17.7148	1.29677	12.3467	0.903809	35.7651	75.9447	79.3454	215.11
2034	1.1523	0.0206212	0.043438	2.83101	0.0517095	0.116999	74.6681	86.1181	40.527	3.92358	35.3085	28.4084	852.088	15.5637	125.064	2.2381	165.322	3.01967	565.521	10.3295	1030.77	687.183	343.591	332.32	0.450166	0.214448	8.693	4.03228	7.34891	6.00481	7.25858	5.36725	27.3742	25.9398	27.9398	27.2838	29.2838	28.6279	30.6279	145.073	203.183	17.6681	1.29086	12.3141	0.899689	34.6921	71.388	73.585	208.277
2035	1.14078	0.0202341	0.0424964	2.81119	0.0512494	0.116132	66.9836	77.137	38.5007	3.84511	34.4599	27.5356	842.683	15.3625	114.751	2.03535	149.923	2.73317	505.223	9.21045	1017.04	678.025	339.012	339.68	0.5	0.20587	8.47016	3.89233	7.17272	5.87527	7.23296	5.34041	27.4266	26.1894	28.1894	27.4869	29.4869	28.7843	30.7843	145.524	202.651	17.6218	1.28502	12.2819	0.895618	33.6514	67.1048	68.248	201.899
2036	1.12937	0.0198612	0.0415758	2.79152	0.050794	0.115273	59.9566	68.9403	36.5756	3.76821	33.6318	26.6879	833.388	15.1642	105.383	1.85328	136.19	2.47809	450.693	8.20074	1003.56	669.039	334.519	347.04	0.549834	0.197636	8.25469	3.75929	7.00159	5.7485	7.20747	5.31371	27.4788	26.4316	28.4316	27.6847	29.6847	28.9378	30.9378	145.979	202.125	17.5761	1.27924	12.25	0.891595	32.6418	63.0785	63.3029	195.945
2037	1.11808	0.0195019	0.0406756	2.77198	0.0503433	0.114422	53.5579	61.4908	34.7468	3.69285	32.8237	25.8674	824.202	14.9688	96.8869	1.68994	123.955	2.25122	401.569	7.2931	990.33	660.22	330.11	354.4	0.598688	0.18973	8.0471	3.6327	6.8362	5.6253	7.18212	5.28714	27.5307	26.6658	28.6658	27.8767	29.8767	29.0876	31.0876	146.439	201.604	17.5307	1.27354	12.2184	0.887618	31.6626	59.2938	58.7204	190.383
2038	1.1069	0.0191561	0.0397955	2.75257	0.0498972	0.113578	47.7541	54.7462	33.0095	3.61899	32.0351	25.0754	815.124	14.7762	89.1883	1.54351	113.064	2.04956	357.469	6.48001	977.347	651.565	325.782	361.76	0.645656	0.182141	7.84787	3.51214	6.67715	5.50644	7.15689	5.26071	27.5824	26.8914	28.8914	28.0621	30.0621	29.2329	31.2329	146.903	201.087	17.4859	1.2679	12.1871	0.883688	30.7127	55.7361	54.4736	185.186
2039	1.09583	0.0188233	0.0389349	2.7333	0.0494558	0.112742	42.5081	48.6609	31.359	3.54661	31.2656	24.3129	806.151	14.5863	82.2182	1.41228	103.371	1.87038	318.002	5.75386	964.602	643.068	321.534	369.12	0.689974	0.174855	7.65735	3.39722	6.52494	5.39253	7.13179	5.2344	27.6338	27.1082	29.1082	28.2407	30.2407	29.3731	31.3731	147.372	200.577	17.4414	1.26233	12.1562	0.879803	29.7913	52.392	50.5374	180.329
2040	1.08487	0.018503	0.0380934	2.71417	0.0490189	0.111914	37.7815	43.1876	29.7911	3.47568	30.5147	23.5804	797.283	14.3992	75.9108	1.2947	94.7465	1.71115	282.781	5.10712	952.089	634.726	317.363	376.48	0.731059	0.167861	7.47577	3.2876	6.3799	5.28404	7.10682	5.20823	27.685	27.316	29.316	28.4119	30.4119	29.5077	31.5077	147.846	200.071	17.3975	1.25682	12.1255	0.875964	28.8976	49.2485	46.8889	175.786
2041	1.07402	0.0181947	0.0372706	2.69517	0.0485864	0.111094	33.5349	38.2786	28.3015	3.40616	29.7819	22.8777	788.518	14.2148	70.2042	1.18931	87.0694	1.56962	251.426	4.53251	939.801	626.534	313.267	383.84	0.768525	0.161147	7.30318	3.18294	6.2422	5.18122	7.08197	5.18219	27.7358	27.5146	29.5146	28.5756	30.5756	29.6366	31.6366	148.324	199.57	17.3539	1.25137	12.0952	0.872168	28.0306	46.2935	43.5067	171.537
2042	1.06328	0.0178977	0.036466	2.67631	0.0481584	0.11028	29.7295	33.887	26.8864	3.33804	29.0669	22.204	779.854	14.033	63.9808	1.07696	78.5442	1.41335	223.573	4.02306	927.732	618.488	309.244	391.2	0.802184	0.154701	7.13945	3.08295	6.11179	5.08414	7.05725	5.15628	27.7865	27.7043	29.7043	28.7319	30.7319	29.7596	31.7596	148.808	199.074	17.3108	1.24599	12.0651	0.868417	27.1897	43.5159	40.3711	167.561
2043	1.05265	0.0176115	0.0356792	2.65757	0.0477348	0.109475	26.3273	29.967	25.5421	3.27128	28.3691	21.5584	771.292	13.8538	58.3842	0.976808	71.007	1.27542	198.879	3.57222	915.877	610.585	305.292	398.56	0.832018	0.148513	6.9843	2.98736	5.98852	4.99273	7.03266	5.1305	27.8368	27.8852	29.8852	28.881	30.881	29.8768	31.8768	149.296	198.584	17.2681	1.24067	12.0354	0.864708	26.374	40.905	37.4639	163.838
2044	1.04212	0.0173353	0.0349098	2.63897	0.0473155	0.108676	23.2917	26.4752	24.265	3.20585	27.6882	20.9395	762.828	13.6772	53.3479	0.887423	64.3368	1.15353	177.019	3.17387	904.23	602.82	301.41	405.92	0.858149	0.142572	6.83736	2.89589	5.87207	4.90677	7.00819	5.10485	27.887	28.0578	30.0578	29.0231	31.0231	29.9884	31.9884	149.789	198.098	17.2259	1.23541	12.0059	0.861043	25.5828	38.4507	34.7683	160.351
2045	1.0317	0.0170684	0.0341575	2.6205	0.0469004	0.107884	20.5883	23.3703	23.0518	3.14174	27.0237	20.3457	754.463	13.503	48.8117	0.807539	58.4266	1.04569	157.697	2.82238	892.786	595.191	297.595	413.28	0.880797	0.136869	6.69816	2.80832	5.76205	4.82595	6.98385	5.07932	27.9368	28.2225	30.2225	29.1586	31.1586	30.0947	32.0947	150.287	197.617	17.1841	1.23021	11.9768	0.857419	24.8153	36.1436	32.2685	157.084
2046	1.02138	0.0168101	0.0334217	2.60215	0.0464895	0.1071	18.1846	20.614	21.8992	3.0789	26.3752	19.7754	746.194	13.3313	44.7214	0.736035	53.1823	0.950144	140.635	2.51256	881.539	587.693	293.846	420.64	0.90025	0.131395	6.56617	2.72442	5.65803	4.74988	6.95963	5.05393	27.9864	28.3799	30.3799	29.288	31.288	30.1962	32.1962	150.789	197.141	17.1427	1.22507	11.9479	0.853836	24.0709	33.975	29.9503	154.021
2047	1.01117	0.01656	0.0327022	2.58394	0.0460828	0.106322	16.0506	18.1706	20.8042	3.01732	25.7425	19.227	738.021	13.1621	41.0282	0.671922	48.521	0.86534	125.585	2.23972	870.485	580.324	290.162	428	0.916827	0.126139	6.44085	2.644	5.55952	4.67819	6.93553	5.02866	28.0358	28.5305	30.5305	29.4118	31.4118	30.2932	32.2932	151.297	196.669	17.1017	1.21999	11.9194	0.850295	23.3487	31.9365	27.8003	151.149
2048	1.00106	0.0163172	0.0319986	2.56585	0.0456802	0.105552	14.1583	16.0073	19.764	2.95698	25.125	18.6991	729.942	12.9953	37.6888	0.614328	44.3702	0.78993	112.318	1.99961	859.619	573.079	286.54	435.36	0.930862	0.121093	6.32169	2.56685	5.46607	4.61046	6.91156	5.00351	28.0849	28.6748	30.6748	29.5304	31.5304	30.386	32.386	151.81	196.203	17.0611	1.21496	11.8911	0.846793	22.6483	30.0203	25.806	148.454
2049	0.991046	0.0160814	0.0313105	2.54789	0.0452816	0.104788	12.4825	14.0942	18.7758	2.89784	24.5224	18.1902	721.956	12.8308	34.6643	0.562489	40.6664	0.722733	100.629	1.78839	848.935	565.957	282.978	442.72	0.942676	0.11625	6.20817	2.49281	5.37723	4.54629	6.88771	4.97849	28.1338	28.8133	30.8133	29.6443	31.6443	30.4752	32.4752	152.328	195.741	17.0209	1.21	11.8631	0.843332	21.9688	28.2191	23.9562	145.925
2050	0.981135	0.0158521	0.0306375	2.53005	0.0448871	0.104031	10.9997	12.404	17.837	2.83988	23.9343	17.6989	714.062	12.6686	31.9203	0.515733	37.354	0.662719	90.3333	1.60265	838.43	558.953	279.477	450.08	0.952574	0.1116	6.0998	2.4217	5.29257	4.48533	6.86398	4.9536	28.1824	28.9466	30.9466	29.7538	31.7538	30.5611	32.5611	152.852	195.283	16.9811	1.20509	11.8353	0.83991	21.3098	26.526	22.2402	143.55
2051	0.971324						9.68903
2052	0.96161						8.53133
2053	0.951994						7.50949
2054	0.942474						6.60811
2055	0.93305						5.81345
2056	0.923719						5.11319
2057	0.914482						4.49638
2058	0.905337						3.95329
2059	0.896284						3.47526
2060	0.887321						3.05462
[truncated: 64 more columns]

## Sheet: Graphs
																																Actiepunten IRIS
																															1	Grijs maken achtergrond
																															2	Doorlezen tekst
																															3	Controleren of waardes in inputs nu gelijk zijn aan tabel 1 in het model
																															re 3	Deze is vreemd
																																Battery pack ($/kWh)										3.85
																																Electricity EU incl. grid without taxes ($/kWh)
																																Electricity EU incl. grid and business taxes ($/kWh)
																																Depot charging surcharge ($/kWh)
																																Rest stop charging surcharge ($/kWh)
																																Fast charging surcharge ($/kWh)
